# Supplementary material for: Molecular Evolution of the Glutathione S-Transferase Family in the Bemisia tabaci Species Complex
Source: Genome Biol Evol. 2020 Jan 23;12(2):3857–72. doi: 10.1093/gbe/evaa002 (PMC7058157; doi:10.1093/gbe/evaa002)
Supplement: evaa002_Supplementary_Data [file evaa002_supplementary_data.zip]

Archive with 3 entries (3 files):
- Supplementary figure S1 revised version.docx
- Supplementary Figure S2 with legend.docx
- Supplementary tables S1_S4 revised version.docx
